# Supplementary material for: Locked Nucleic Acid Pentamers as Universal PCR Primers for Genomic DNA Amplification
Source: PLoS One. 2008 Nov 11;3(11):e3701. doi: 10.1371/journal.pone.0003701 (PMC2577006; doi:10.1371/journal.pone.0003701)
Supplement: Table S4 — Capture probes and sequences used for the multigene and -species identification assay. (0.03 MB XLS) [file pone.0003701.s006.xls]

## Sheet: Supplementary table
Table S4. Capture probes and sequences used for the multigene and -species identification assay.
Capture Probe No.	Species	Species Abbreviation	Gene	Probe sequence 5’-3’
1	Aeromonas hydrophila	AH	23S rRNA	TGG AAC GGT CCT GGA AAG GC
2	Bacillus anthraci	BA	lef	TGT ACA GGG GGC GGG CGG TC
3	Burkholderia cepacia	BC	23S rRNA	CGT ATT GTT AGC CGA ACG
4	Campylobacter jejuni	CJ	23S rRNA	TAT AGA GAT ATA CAT TAC CT
5	Enterococcus faecalis	EFs	23S rRNA	GGT AGT CTG TTA GTA TAG TTG
6	Enterococcus faecium	EFm	23S rRNA	GGT AGT TCT TTC AGA TAG TCG G
7	Escherichia coli	EC	23S rRNA	CCC CGT ACA CAA AAA TGC AC
8	Escherichia coli		gyrB	GAC GGC AAA GAA GAC CAC T
9	Escherichia coli		infB	CGC CGC GTT TAC TTC AA
10	Haemophilus influenzae	HI	23S rRNA	GTG AGG AGA ATG TGT TGG GAA G
11	Haemophilus influenzae		bexA	CAC TCA TCA AAC GAA TGA GCG T
12	Hepatitis A Virus	HAV	polyprotein	AGA CAA AAA CCA TTC AAC GCC
13	Hepatitis B Virus	HBV	Surface	CGT TTC TCC TGG CTC
14	Hepatitis B Virus		Surface	TAT GGG AGT GGG
15	Hepatitis C Virus	HCV	polyprotein	CGC CCA CAG GAC GTC AAG T
16	Hepatitis C Virus		5' UTR	ATT TGG GCG TGC CCC CGC
17	Hepatitis E Virus	HEV	non-structural protein	CGA ACC ACC ACA GCA TTC GCC A
18	Hepatitis E Virus		replicase	CTC CGC CGT CCT TGA GCT C
19	Hepatitis E Virus		capsid protein	TAT GCT GCC CGC GCC ACC
20	Herpes Simplex Virus	HSV	glycoprotein D	TCC CAA TCG ATT TCG CGG GAA
21	Human Herpesvirus 3	HHV	major capsid protein	GCG GAT TTA GTG ATT GTT GGG GAT A
22	Klebsiella oxytoca	KO	23S rRNA	TCC CGT ACA CTA AAA CGC AC
23	Klebsiella oxytoca		gyrB	CGA CGG CAA AGA AGA TCA TT
24	Klebsiella pneumoniae	KP	23S rRNA	TCC CGT ACA CCA AAA TGC AC
25	Klebsiella pneumoniae		gyrB	CGA CGG CAA AGA AGA CCA TT
26	Klebsiella pneumoniae		infB	GCC GCG TTT ACC TCC A
27	Listeria innocua	LI	lin02483	TTC GAA TTG CTA GCG GCA
28	Listeria monocytogenes	LM	hly	CGC CTG CAA GTC CTA AGA CG
29	Listeria monocytogenes		iap	CAA CAC CAG CGC CAC TAC GGA CG
30	Listeria spp.	LS	23S rRNA	ACG GAG TTA CAA AAG AAA GT
31	Mumps Virus	MV	matrix protein	CCA TGC AGG CGG TCA CAT TCC
32	Proteus mirabilis	PM	23S rRNA	ATA GCC CCG TAT CTG AAG ATG C
33	Pseudomonas aeruginosa	PE	23S rRNA	GCT TCA TTG ATT TTA GCG GAA C
34	Salmonella enterica	SE	23S rRNA	AGA GCC TGA ATC AGC ATG TGT
35	Salmonella enterica		invA	TCT GGT TGA TTT CCT GAT CGC
36	Salmonella typhimurium	ST	23S rRNA	TGA CTC GTC ACA CTA TCA TT
37	Staphylococcus aureus	SAu	23S rRNA	ACG GAG TTA CAA AGG ACG ACA T
38	Staphylococcus aureus		gyrB	GTC ACG ACC AGA TTT TGT A
39	Staphylococcus aureus		mecA	AAC GAA TAA GAA AAA TGT AAC TGT TCA GGA
40	Staphylococcus aureus		SEB	AGA TCC TAA ACC AGA TGA GTT GCA CA
41	Staphylococcus aureus		SEC1	TAG AAG TCC ACC TTA CAA CAA
42	Staphylococcus aureus		SED	TGA TTT ATT TGA TGT TAA GGG TGA TTT
43	Staphylococcus epidermidis	SE	16S rRNA	CAC CCG AAG CCG GTG GAG TAA CC
44	Staphylococcus epidermidis		23S rRNA	ACG GAG TTA CAA AAG AAC ATG TTA G
45	Staphylococcus epidermidis		DHFR	CGT CGT CAC TAA CCA AGC TTC AT
46	Staphylococcus epidermidis		gmk	TTG TCA TAT TTT TAG CGC CTC CA
47	Staphylococcus epidermidis		tpi	CCA GCT TCA CGT TCT TCA TCA GAT TC
48	Staphylococcus haemolyticus	SH	23S rRNA	ACG GAG TTA CAA AGG AAT ATA TT
49	Stenotrophomonas maltophilia	SM	23S rRNA	AGC CCT GTA TCT GAA AGG
50	Streptococcus agalactiae	SAg	surface immunogenic protein	ATC AGA AGA GTC ATA CTG CCA
51	Streptococcus pneumoniae	SP	23S rRNA	GGT TGT AGG ACT GCA ATG TG
52	Streptococcus pneumoniae		lytA	TTT GCC GAA AAC GCT TGA TAC
53	Streptococcus pneumoniae		ply	TGG CGC CCA TAA GCA ACA CTC
54	Vibrio Cholerae	VC	hlyA	TCA ACC GAT GCG ATT GCC CAA
55	Vibrio parahaemolyticus	VP	tdh	TCC CTT TTC CTG CCC CCG GTT
56	Vibrio parahaemolyticus		toxR	TAC GTT AAG CAC CAT GCA GAA GAC
57	Yersinia enterocolitica	YE	yst	CAA GCA AGC TTG TGA TCC T
	Bold and Italic font shown in Probe sequence: LNA momoners. Red: not tested.
